# Supplementary material for: Epidemiology of non-traumatic spinal cord injury in Uganda: a single center, prospective study with MRI evaluation
Source: BMC Neurol. 2019 Jan 15;19:10. doi: 10.1186/s12883-019-1236-3 (PMC6332574; doi:10.1186/s12883-019-1236-3)
Supplement: Supplementary file 2 — A complete dataset in excel has been added as a separate file. (XLSX 31 kb) [file 12883_2019_1236_MOESM2_ESM.xlsx]

## Sheet: all
Study_id	Age(years)	HIVst	HIV_code	MRI CATEGORY	Out come	Mortality_code	Functional status	Functional status_code	Duration from onset to presentation in days	ASIA scale	Asia scale_Code
1001	20-24	Negative	0	INTRADURAL	alive	0	wheel chair	1	26	A	1
1003	25-29	Negative	0	EXTRADURAL	died	1	died	2	2	BC	1
1004	20-24	Negative	0	EXTRADURAL	died	1	died	2	255	BC	1
1005	45-49	Positive	1	EXTRADURAL	died	1	died	2	61	A	1
1007	40-44	Positive	1	EXTRADURAL	alive	0	walking	0	273	D	0
1008	15-19	Negative	0	INTRADURAL	alive	0	canes	0	737	BC	1
1009	30-34	Negative	0	INTRADURAL	died	1	died	2	10	A	1
1011	35-39	Positive	1	INTRADURAL	alive	0	walking	0	58	BC	1
1012	15-19	Negative	0	EXTRADURAL	alive	0	walking	0	311	D	0
1013	75-79	Negative	0	EXTRADURAL	died	1	died	2	101	BC	1
1014	40-44	Positive	1	EXTRADURAL	alive	0	walking	0	708	D	0
1016	35-39	Negative	0	INTRADURAL	unknown	2	lost	2	18	BC	1
1017	35-39	Negative	0	EXTRADURAL	died	1	died	2	385	A	1
1020	40-44	Positive	1	INTRADURAL	alive	0	walking	0	16	BC	1
1024	20-24	Negative	0	EXTRADURAL	died	1	died	2	698	A	1
1026	45-49	Negative	0	EXTRADURAL	alive	0	died	2	1488	A	1
1027	60-64	Negative	0	INTRADURAL	alive	0	lost	2	360	D	0
1030	40-44	Negative	0	EXTRADURAL	died	1	died	2	16	D	0
1031	45-49	Positive	1	EXTRADURAL	unknown	2	lost	2	133	A	1
1032	45-49	Negative	0	INTRADURAL	died	1	died	2	377	A	1
1033	75-79	Negative	0	EXTRADURAL	died	1	died	2	9	D	0
1035	45-49	Positive	1	INTRADURAL	died	1	died	2	221	A	1
1036	55-59	Negative	0	EXTRADURAL	alive	0	canes	0	90	BC	1
1037	55-59	Negative	0	INTRADURAL	unknown	2	lost	2	151	A	1
1044	25-29	Negative	0	INTRADURAL	alive	0	walking	0	6	BC	1
1047	50-54	Positive	1	EXTRADURAL	alive	0	walking	0	23	D	0
1050	30-34	Positive	1	INTRADURAL	unknown	2	lost	2	144	BC	1
1051	15-19	Negative	0	EXTRADURAL	alive	0	wheel chair	1	145	A	1
1052	20-24	Positive	1	INTRADURAL	alive	0	walking	0	1	BC	1
1053	30-34	Positive	1	INTRADURAL	alive	0	walking	0	31	D	0
1054	65-69	Positive	1	EXTRADURAL	died	1	died	2	124	A	1
1055	85-89	Negative	0	EXTRADURAL	died	1	died	2	44	D	0
1056	20-24	Negative	0	EXTRADURAL	alive	0	walking	0	10	BC	1
1057	60-64	Negative	0	INTRADURAL	unknown	2	lost	2	61	A	1
1062	80-84	Negative	0	EXTRADURAL	died	1	died	2	12	BC	1
1063	70-74	Negative	0	EXTRADURAL	died	1	died	2	11	BC	1
1065	40-44	Positive	1	EXTRADURAL	alive	0	canes	0	9	BC	1
1067	40-44	Negative	0	INTRADURAL	alive	0	walking	0	13	BC	1
1068	75-79	Negative	0	EXTRADURAL	died	1	died	2	194	BC	1
1069	45-49	Negative	0	EXTRADURAL	died	1	died	2	18	A	1
1070	20-24	Negative	0	EXTRADURAL	died	1	died	2	31	A	1
1071	35-39	Positive	1	INTRADURAL	alive	0	walking	0	99	A	1
1076	20-24	Negative	0	INTRADURAL	alive	0	lost	2	1	D	0
1077	70-74	Negative	0	EXTRADURAL	unknown	2	lost	2	21	A	1
1079	25-29	Negative	0	EXTRADURAL	died	1	died	2	20	BC	1
1084	35-39	Positive	1	INTRADURAL	alive	0	bedridden	1	62	D	0
1086	15-19	Negative	0	EXTRADURAL	died	1	died	2	21	A	1
1087	20-24	Negative	0	EXTRADURAL	alive	0	lost	2	216	D	0
1088	60-64	Negative	0	EXTRADURAL	died	1	died	2	151	D	0
1089	25-29	Positive	1	INTRADURAL	died	1	died	2	5	A	1
1090	40-44	Positive	1	EXTRADURAL	alive	0	canes	0	18	BC	1
1091	80-84	Negative	0	INTRADURAL	died	1	died	2	30	A	1
1092	25-29	Negative	0	INTRADURAL	unknown	2	lost	2	1	A	1
1095	35-39	Negative	0	EXTRADURAL	died	1	died	2	40	BC	1
1096	65-69	Negative	0	EXTRADURAL	died	1	died	2	13	BC	1
1097	35-39	Positive	1	INTRADURAL	alive	0	wheel chair	1	18	A	1
1098	45-49	Negative	0	EXTRADURAL	unknown	2	lost	2	10	A	1
1100	55-59	Negative	0	EXTRADURAL	died	1	died	2	25	BC	1
1101	50-54	Negative	0	INTRADURAL	alive	0	walking	0	1326	D	0
1102	45-49	Negative	0	INTRADURAL	alive	0	wheel chair	1	184	D	0
1103	30-34	Negative	0	INTRADURAL	died	1	died	2	2029	BC	1
1104	35-39	Negative	0	EXTRADURAL	unknown	2	lost	2	30	A	1
1105	15-19	Negative	0	EXTRADURAL	alive	0	walking	0	274	BC	1
1106	55-59	Negative	0	INTRADURAL	died	1	died	2	1793	BC	1
1107	15-19	Negative	0	INTRADURAL	alive	0	walking	0	10	A	1
1109	15-19	Negative	0	INTRADURAL	died	1	died	2	151	A	1
1110	30-34	Positive	1	INTRADURAL	unknown	2	lost	2	64	A	1
1111	30-34	Negative	0	EXTRADURAL	died	1	died	2	14	BC	1
1113	15-19	Negative	0	EXTRADURAL	died	1	died	2	15	BC	1
1114	25-29	Negative	0	INTRADURAL	alive	0	bedridden	1	112	A	1
1115	50-54	Negative	0	EXTRADURAL	died	1	died	2	28	BC	1
1116	55-59	Negative	0	EXTRADURAL	died	1	died	2	207	A	1
1118	25-29	Negative	0	INTRADURAL	alive	0	walking	0	50	BC	1
1119	25-29	Positive	1	INTRADURAL	unknown	2	lost	2	14	A	1
1120	20-24	Negative	0	EXTRADURAL	unknown	2	lost	2	187	BC	1
1123	20-24	Negative	0	EXTRADURAL	alive	0	wheel chair	1	1616	BC	1
1124	25-29	Negative	0	INTRADURAL	alive	0	canes	0	14	BC	1
1125	25-29	Negative	0	INTRADURAL	alive	0	canes	0	5569	D	0
1127	35-39	Negative	0	INTRADURAL	alive	0	walking	0	18	D	0
1129	15-19	Negative	0	INTRADURAL	alive	0	wheel chair	1	11	A	1
1130	35-39	Negative	0	INTRADURAL	alive	0	bedridden	1	339	BC	1
1132	35-39	Negative	0	INTRADURAL	alive	0	wheel chair	1	7	BC	1
1133	35-39	Negative	0	EXTRADURAL	died	1	died	2	61	A	1
1134	30-34	Negative	0	INTRADURAL	alive	0	lost	2	5	A	1
1137	35-39	Positive	1	EXTRADURAL	alive	0	walking	0	11	A	1
1138	60-64	Negative	0	EXTRADURAL	alive	0	bedridden	1	30	A	1
1139	15-19	Negative	0	INTRADURAL	died	1	died	2	36	A	1
1140	30-34	Negative	0	INTRADURAL	alive	0	wheel chair	1	14	BC	1
1141	45-49	Positive	1	INTRADURAL	died	1	died	2	41	BC	1
1143	60-64	Negative	0	EXTRADURAL	alive	0	wheel chair	1	85	BC	1
1144	20-24	Positive	1	INTRADURAL	died	1	died	2	28	A	1
1145	45-49	Negative	0	EXTRADURAL	alive	0	walking	0	42	D	0
1146	55-59	Negative	0	INTRADURAL	died	1	died	2	7	A	1
1147	45-49	Negative	0	EXTRADURAL	died	1	died	2	150	A	1
1148	35-39	Negative	0	INTRADURAL	alive	0	walking	0	7	BC	1
1149	35-39	Positive	1	INTRADURAL	died	1	died	2	5	BC	1
1151	15-19	Negative	0	EXTRADURAL	died	1	died	2	7	BC	1
1152	35-39	Positive	1	INTRADURAL	alive	0	walking	0	12	BC	1
1153	60-64	Negative	0	INTRADURAL	alive	0	walking	0	2	BC	1
1155	60-64	Negative	0	EXTRADURAL	alive	0	died	2	36	BC	1
1156	35-39	Positive	1	INTRADURAL	unknown	2	lost	2	180	BC	1
1157	35-39	Negative	0	EXTRADURAL	died	1	died	2	4	BC	1
1158	45-49	Negative	0	INTRADURAL	alive	0	walking	0	21	A	1

## Sheet: extradural
Study_id	Age(years)	HIVst	HIV_code	MRI Categorisation	Description	MRI_Code	MRI code intramedullary	Part	Out come	Mortality_code	Functional status	Functional status_code	DIAGNOSIS	Duration from onset to presentation in days		Duration from onset to death days	asiaScale	Asia scale_Code	Provisional Diagnosis	suggested alternative Diagnosis
1086	15-19	Negative	0	extradural	Non Bony	2	2	C	died	1	died	2	TM or Tumor	21	1		A	1	metastatic vs lymphoma
1151	15-19	Negative	0	extradural	Non Bony	2	2	T	died	1	died	2	Tumor	7	1		C	1	lymphoma
1051	15-19	Negative	0	extradural	Bony	1	2	L	alive	0	wheel chair	1	Tumor Chorionic CA	145			A	1	epidural metastatic disease
1105	15-19	Negative	0	extradural	Bony	1	2	C	alive	0	walking	0	Tumor	274			B	1	aneursymal bone cyst
1012	15-19	Negative	0	extradural	Bony	1	2	C	alive	0	walking	0	CONG	311			D	0	platybasia vs basilar invagination	CONGENITAL MALFORMATION
1113	15-19	Negative	0	extradural	Non Bony	2	2	T	died	1	died	2	Tumor	15	1		B	1	metastatic disease
1056	20-24	Negative	0	extradural	Non Bony	2	2	T	alive	0	walking	0	AVM/Epidural	10	1		B	1	metastatic lung CA
1120	20-24	Negative	0	extradural	Bony	1	2	C	unknown	2	lost	2	TB or Tumor	187			B	1	TB spondylodiscitis
1024	20-24	Negative	0	extradural	Bony	1	2	T	died	1	died	2	Tumor	698			A	1	metastatic ? Renal cell CA
1070	20-24	Negative	0	extradural	Bony	1	2	T	died	1	died	2	Tumor	31	4		A	1	metastatic disease + radiation
1004	20-24	Negative	0	extradural	Bony	1	2	T	died	1	died	2	Potts	255			c	1	TB spondylitis on CT
1087	20-24	Negative	0	extradural	Non Bony	2	2	T	alive	0	lost	2	Tumor	216			D	0	metastatic disease
1123	20-24	Negative	0	extradural	Bony	1	2	C	alive	0	wheel chair	1	Tumor	1616			B	1	? Pathologic burst fracture at C6
1003	25-29	Negative	0	extradural	Non Bony	2	2		died	1	died	2	Potts	2			C	1	TB ??
1079	25-29	Negative	0	extradural	Bony	1	2	T	died	1	died	2	Tumor	20	1		C	1	lung CA metastases w effusion ?
1111	30-34	Negative	0	extradural	Bony	1	2	T	died	1	died	2	Potts	14	1		C	1	lymphoma vs myeloma
1157	35-39	Negative	0	extradural	Non Bony	2	2	T	died	1	died	2	Tumor	4			C	1	lymphoma/EPIDURAL ABSCESS	FEVERS
1137	35-39	Positive	1	extradural	Bony	1	2	T	alive	0	walking	0	TB or Tumor	11	1		A	1	TB spondylodiscitis + cord compression
1133	35-39	Negative	0	extradural	Bony	1	2	T	died	1	died	2	Potts	61			A	1	Metastatic disease w esophageal CA primary
1017	35-39	Negative	0	extradural	Bony	1	2	T	died	1	died	2	Tumor	385			A	1	? metastatic disease
1104	35-39	Negative	0	extradural	Bony	1	2	T	unknown	2	lost	2	TM or Tumor	30	1		A	1	L3-4 and L4-5 disc herniations with severe central spinal canal stenosis	BRUCELLOSIS
1095	35-39	Negative	0	extradural	Bony	1	2	T	died	1	died	2	Tumor	40			B	1	spondylotic myelopathy
1030	40-44	Negative	0	extradural	Non Bony	2	2	T	died	1	died	2	Tumor	16	1		D	0	lymphoma
1007	40-44	Positive	1	extradural	Bony	1	2	T	alive	0	walking	0	Potts	273			D	0	TB spondylitis on CT
1090	40-44	Positive	1	extradural	Bony	1	2	T,L	alive	0	canes	0	Tumor	18	1		C	1	TB spondylodiscitis
1065	40-44	Positive	1	extradural	Bony	1	2	T	alive	0	canes	0	Potts	9	1		B	1	TB spondylodiscitis
1014	40-44	Positive	1	extradural	Bony	1	2	T	alive	0	walking	0	Potts	708			D	0	TB spondylodiscitis
1005	45-49	Positive	1	extradural	Bony	1	2	T	died	1	died	2	Potts	61			A	1	TB spondylitis on CT
1031	45-49	Positive	1	extradural	Non Bony	2	2	T	unknown	2	lost	2	Lyphoma	133			A	1	metastatic disease + cervical mass/carcinoma
1098	45-49	Negative	0	extradural	Non Bony	2	2	T	unknown	2	lost	2	Tumor	10	1		A	1	metastatic disease
1145	45-49	Negative	0	extradural	Non Bony	2	2	C	alive	0	walking	0	disc prolapse	42			D	0	disc extrusion, myelomalacia at C6-7
1147	45-49	Negative	0	extradural	Bony	1	2	T	died	1	died	2	Potts	150			A	1	Multifocal TB vs metastatic disease
1026	45-49	Negative	0	extradural	Non Bony	2	2	T	alive	0	died	2	Tumor	1488			A	1	metastatic disease vs lymphoma
1069	45-49	Negative	0	extradural	Bony	1	2	T	died	1	died	2	Tumor	18	1		A	1	metastatic vs lymphoma
1047	50-54	Positive	1	extradural	Bony	1	2	C	alive	0	walking	0	Potts	23	1		D	0	TB spondylodiscitis
1115	50-54	Negative	0	extradural	Bony	1	2	T	died	1	died	2	Tumor	28	1		B	1	metastatic lung CA
1036	55-59	Negative	0	extradural	Bony	1	2	C	alive	0	canes	0	Potts	90			C	1	TB spondylodiscitis
1100	55-59	Negative	0	extradural	Bony	1	2	C	died	1	died	2	TM or Tumor	25	1		B	1	? Lung CA pancoast tumor/TB Spondylitis
1116	55-59	Negative	0	extradural	Non Bony	2	2	T	died	1	died	2	Tumor	207			A	1	metastatic disease
1138	60-64	Negative	0	extradural	Bony	1	2	C	alive	0	bedridden	1	Tumor or degenerative	30	1		A	1	Metastatic disease, lymphoma at the T1 level
1155	60-64	Negative	0	extradural	Bony	1	2	T	alive	0	died	2	Potts	36			C	1	TB spondylodiscitis + cord compression
1143	60-64	Negative	0	extradural	Bony	1	2	T	alive	0	wheel chair	1	Potts	85			C	1	TB spondylodiscitis
1088	60-64	Negative	0	extradural	Bony	1	2	C	died	1	died	2	TM or Tumor	151			D	0	spondylotic myelopathy at C3 level, also lumbar djd	DISC PROLAPSE
1096	65-69	Negative	0	extradural	Bony	1	2	C	died	1	died	2	Spondylosis	13	1		C	1	spondylotic myelopathy
1054	65-69	Positive	1	extradural	Bony	1	2	T	died	1	died	2	Potts	124			A	1	lymphoma/TB spondylitis
1063	70-74	Negative	0	extradural	Bony	1	2	C	died	1	died	2	Spondylosis	11	1		B	1	spondylotic myelopathy
1077	70-74	Negative	0	extradural	Bony	1	2	T	unknown	2	lost	2	Tumor	21	1		A	1	metastatic lung CA
1033	75-79	Negative	0	extradural	Bony	1	2	T	died	1	died	2	Spondylosis	9	1		D	0	cervical DJD
1013	75-79	Negative	0	extradural	Bony	1	2	T	died	1	died	2	Tumor	101			C	1	? metastatic disease
1068	75-79	Negative	0	extradural	Bony	1	2	T	died	1	died	2	Multiple myeloma	194			B	1	metastatic disease
1062	80-84	Negative	0	extradural	Bony	1	2	C	died	1	died	2	SPONDYLOSIS/TUMOR	12	1		C	1	? Multiple compression fractures
1055	85-89	Negative	0	extradural	Bony	1	2	C	died	1	died	2	Spondylosis	44			D	0	spondylosis	cidp
			9							39				2				42

## Sheet: intradural
Study_id	Age(years)	HIVst	HIV_code	MRI Categorisation	Description	MRI_Code	MRI code intramedullary	Part	Out come	Mortality_code	Functional status	Functional status_code	DIAGNOSIS	Duration from onset to presentation in days	Duration from onset to death days	asiaScale	Asia scale_Code	Provisional Diagnosis	suggested alternative Diagnosis
1107	15-19	Negative	0	intramedullary	LTEM	4	1	T	alive	0	walking	0	TM	10		A	1	transverse myelitis vs cord ischemia thoracic spinal cord
1129	15-19	Negative	0	intramedullary	LTEM	4	1	T,L	alive	0	wheel chair	1	TM	11		A	1	cord ischemia vs meningitis, at the conus
1109	15-19	Negative	0	intramedullary	LTEM	4	1	CTL	died	1	died	2	TM	151		A	1	? Astrocytoma
1008	15-19	Negative	0	negative(intramedullary		5	0		alive	0	canes	0	TM	737		c	1	TM
1139	15-19	Negative	0	intramedullary	LTEM	4	1	CTL	died	1	died	2	TM	36		A	1	central gray bright T2 signal, spinal cord infarct
1076	20-24	Negative	0	negative(intramedullary)		5	0		alive	0	lost	2	UNKNOWN	1		D	0	UNKNOWN
1001	20-24	Negative	0	negative(intramedullary		5	0		alive	0	wheel chair	1	TM	26		A	1	TM
1052	20-24	Positive	1	negative(intramedullary)		5	0		alive	0	walking	0	TM	1		C	1	UNKNOWN
1144	20-24	Positive	1	intramedullary	LTEM	4	1	T	died	1	died	2	TM	28		A	1	astrocytoma >> spinal cord infarct
1092	25-29	Negative	0	intramedullary	LTEM	4	1	CTL	unknown	2	lost	2	TM	1		A	1	transverse myelitis vs astrocytoma
1044	25-29	Negative	0	intramedullary	LTEM	4	1	T	alive	0	walking	0	TM	6		C	1	? Astrocytoma
1118	25-29	Negative	0	intramedullary	STM	4	0	C	alive	0	walking	0	TUMOR	50		C	1	lesion in the pons ??
1119	25-29	Positive	1	intramedullary	LTEM	4	1	CTL	unknown	2	lost	2	TM	14		A	1	tumor + ? Hemorrhage
1114	25-29	Negative	0	intramedullary	LTEM	4	1	T	alive	0	bedridden	1	TM	112		A	1
1124	25-29	Negative	0	intramedullary	STM	4	0	T	alive	0	canes	0	TM	14		C	1	demyelianting lesion thoracic spinal cord
1125	25-29	Negative	0	intramedullary	LTEM	4	1	C	alive	0	canes	0	TM	180.507		D	0	severe cord atrophy
1089	25-29	Positive	1	intramedullary	LTEM	4	1	CTL	died	1	died	2	TM	5		A	1	transverse myelitis vs cord ischemia thoracic spinal cord
1134	30-34	Negative	0	intramedullary	LTEM	4	1	CTL	alive	0	lost	2	TM	5		A	1	conus ependymoma with hemorrhage ?
1009	30-34	Negative	0	negative(intramedullary		5	0		died	1	died	2	TM	10		A	1	TM
1053	30-34	Positive	1	intramedullary	STM	4	0	C,T	alive	0	walking	0	TM	31		D	0	UNKNOWN
1140	30-34	Negative	0	extramedullary		3	2	T	alive	0	wheel chair	1	TM or Tumor	14		C	1	leptomeningeal carcinomatosis
1110	30-34	Positive	1	intramedullary	LTEM	4	1	CTL	unknown	2	lost	2	TM	64		A	1	? subacute combined degeneration C2 level, Vit B12 deficiency vs multiple sclerosis
1050	30-34	Positive	1	intramedullary	LTEM	4	1	C	unknown	2	lost	2	TM	144		C	1	astrocytoma vs transverse myelitis
1103	30-34	Negative	0	intramedullary	LTEM	4	1	CTL	died	1	died	2	ATROPHY	2029		C	1	POST MYELITIS ATROPHY
1016	35-39	Negative	0	negative(intramedullary)		5	0		unknown	2	lost	2	B12, CIDP	18		C	1	UNKNOWN
1097	35-39	Positive	1	extramedullary		3	2	C,T,L	alive	0	wheel chair	1	Arachdonitis	18		A	1	arachnoid cysts, post meningitis
1011	35-39	Positive	1	negative(intramedullary)		5	0		alive	0	walking	0	TM	58		C	1	UNKNOWN
1132	35-39	Negative	0	intramedullary	LTEM	4	1	CTL	alive	0	wheel chair	1	TM	7		C	1	TB MEDS
1148	35-39	Negative	0	extramedullary		3	2	L	alive	0	walking	0	Arachdonitis	7		C	1	cauda equina nerve root enhancement	BLINDNESS
1084	35-39	Positive	1	intramedullary	LTEM	4	1	C	alive	0	bedridden	1	TM or Tumor	62		D	0	small synrinx, multiple mild compression fractures
1152	35-39	Positive	1	intramedullary	LTEM	4	1	T,L	alive	0	walking	0	Arachdonitis	12		B	1	abnormal signal conus medullaris, ? Enhancement, ? Infarct
1071	35-39	Positive	1	intramedullary	LTEM	4	1	CTL	alive	0	walking	0	TM or Tumor	99		A	1	multiple sclerosis
1127	35-39	Negative	0	extramedullary		3	2	TL	alive	0	walking	0	TM AND ARACHDONITIS	18		D	0	Leptomeningeal enhancement ? Guillain Barre
1130	35-39	Negative	0	extramedullary		3	2	T,L	alive	0	bedridden	1	Arachdonitis	339		C	1	spinal cord infarct, conus medullaris ?(arachnoid cysts)
1149	35-39	Positive	1	extramedullary		3	2	L	died	1	died	2	Arachdonitis	5		C	1	?? cauda equina nerve root enhancement
1156	35-39	Positive	1	extramedullary		3	2	L	unknown	2	lost	2	Arachdonitis	180		c	1	? cauda equina nerve root enhancement, ? anterior >> posterior	atrophy
1067	40-44	Negative	0	intramedullary	LTEM	4	1	T	alive	0	walking	0	TM or VASCULAR	13		C	1	UNKNOWN
1020	40-44	Positive	1	intramedullary	LTEM	4	1	T	alive	0	walking	0	HIV	16		C	1	HIV
1035	45-49	Positive	1	intramedullary	LTEM	4	1	T	died	1	died	2	TM	221		A	1	? HIV
1158	45-49	Negative	0	intramedullary	LTEM	4	1	T	alive	0	walking	0	TM	21		A	1	demyelianting lesion at T12 vs Subacute Combined Degeneration Vit B12 deficiency upper thoracic
1141	45-49	Positive	1	intramedullary	LTEM	4	1	C	died	1	died	2	TM	41		C	1	focal signal at C5-6, traumatic myelopathy vs disc osteophyte complex
1032	45-49	Negative	0	intramedullary	LTEM	4	1	L	died	1	died	2	Tumor	377		A	1	? astrocytoma > ependymoma
1102	45-49	Negative	0	negative(intramedullary)		5	0		alive	0	wheel chair	1	UNKNOWN	184		D	0	UNKNOWN
1101	50-54	Negative	0	extramedullary		3	2	CTL	alive	0	walking	0	ATROPHY	1326		D	0	spinal cyst
1037	55-59	Negative	0	intramedullary	STM	4	0	T	unknown	2	lost	2	Tumor	151		A	1	? Spinal cord ischemia ? Thoracic spinal cord ?? Sickle cell dz w bone infarcts too
1146	55-59	Negative	0	intramedullary	LTEM	4	1	C,T	died	1	died	2	TM	7		A	1	anterior abnormal T2 signal, thoracic epidural lipomatosis ? Extradural lesion	BLINDNESS
1106	55-59	Negative	0	extramedullary		3	2	C	died	1	died	2	Tumor	1793		C	1	meningioma
1027	60-64	Negative	0	negative(intramedullary)		5	0		alive	0	lost	2	B12, CIDP	360		D	0	UNKNOWN
1057	60-64	Negative	0	intramedullary	LTEM	4	1	TL	unknown	2	lost	2	TM or Tumor	61		A	1	ependymoma
1153	60-64	Negative	0	intramedullary	STM	4	0	C	alive	0	walking	0	TM	2		C	1	focal signal at C4, traumatic myelopathy vs demyelination
1091	80-84	Negative	0	intramedullary	STM	4	0	C	died	1	died	2	TM	30		A	1	? astrocytoma > ependymoma
										29
